# Supplementary material for: Thermal Control of Concentric Topographies Patterned by Dynamic Electro‐Templated Generated Chiral Solitonic Structures
Source: Adv Sci (Weinh). 2026 Jul 29:e76885. Online ahead of print. doi: 10.1002/advs.76885 (PMC13418053; doi:10.1002/advs.76885)
Supplement: Supplementary file 2 — Supporting File 2: advs76885‐sup‐0002‐VideoS1‐S4.zip. [file ADVS-9999-e76885-s002.zip]

Archive with 4 entries (4 files):
- Video1_CircleFormation_x10.mp4
- Video2_Obstruction_Circle_Formation_X1.mp4
- Video3_Circle_Relaxation_x20.mp4
- Video4_InnerRingFormation_X1.mp4
